# Supplementary material for: Methemoglobin determination by multi-component analysis in coho salmon (Oncorhynchus kisutch) possessing unstable hemoglobin
Source: MethodsX. 2020 Feb 22;7:100836. doi: 10.1016/j.mex.2020.100836 (PMC7115134; doi:10.1016/j.mex.2020.100836)
Supplement: Supplementary file 1 — Table S1. Molar absorptivities (L mmol Fe−1 cm−1) of coho oxyhemoglobin (OHb), deoxyhemoglobin (HHb), methemoglobin (MetHb) and hemichrome (HemiHb) in the wavelength range of 450–700 nm. [file mmc1.xlsx]

## Sheet: S1 Coho Molar Absorptivities
Table S1. Millmolar Absorptivities (L mmol Fe- cm-) of coho Oxyhemoglobin (OHb), Deoxyhemoglobin (HHb), Carboxyhemoglobin (COHb),
Methemoglobin (MetHb) and Hemichrome (HemiHb) at pH 8.0
	Coho OHb ε (n=4)		Coho HHb ε (n=4)		Coho COHb ε (n=4)		Coho MetHb ε (n=4)		Coho HemiHb ε (n=4)
Wavelength (nm)	Mean	S.E.	Mean	S.E.	Mean	S.E.	Mean	S.E.	Mean	S.E.
450	15.9647	0.0712989	15.2358	0.0728852	10.0838	0.0507842	9.31081	0.133125	16.419	0.083945
451	15.3109	0.0752076	13.3943	0.0358006	9.72638	0.0506192	9.16562	0.128196	15.9607	0.114201
452	14.6665	0.0854215	12.0128	0.155427	9.39624	0.0490339	9.03935	0.123989	15.5366	0.0816536
453	14.0951	0.0797897	10.728	0.147228	9.09329	0.0471542	8.92912	0.121115	15.1071	0.0898816
454	13.5354	0.0744951	9.6162	0.141163	8.8222	0.0470187	8.82775	0.115787	14.6833	0.0943479
455	13.0414	0.05963	8.68589	0.135181	8.5655	0.046331	8.7352	0.113092	14.2216	0.0709354
456	12.5727	0.0590122	7.89661	0.130508	8.33968	0.0430286	8.64733	0.111332	13.7969	0.0664237
457	12.1226	0.0563243	7.22788	0.130754	8.12345	0.0439973	8.56742	0.107265	13.3841	0.0786969
458	11.7071	0.0585687	6.65702	0.126203	7.92198	0.0436492	8.49011	0.104185	12.998	0.0699355
459	11.3143	0.0593375	6.16673	0.123896	7.7429	0.0420077	8.42239	0.103185	12.6188	0.0617622
460	10.9376	0.0570483	5.75064	0.123168	7.56728	0.0405595	8.35449	0.100101	12.2211	0.0604071
461	10.5882	0.0547496	5.38699	0.120328	7.40951	0.0406954	8.29227	0.0974912	11.8646	0.0637008
462	10.2601	0.0510387	5.07912	0.11699	7.26207	0.0406403	8.22558	0.0935286	11.5201	0.0548286
463	9.95662	0.0504155	4.81938	0.115363	7.1209	0.0396128	8.17184	0.0942466	11.1879	0.0511077
464	9.66002	0.0491687	4.59616	0.112966	6.99177	0.0391318	8.11366	0.0922223	10.8973	0.0467797
465	9.38099	0.0472048	4.40511	0.109898	6.8663	0.0370893	8.06582	0.0906981	10.6231	0.0435485
466	9.12775	0.0448033	4.24259	0.10771	6.75196	0.0360837	8.01607	0.0881623	10.3744	0.04725
467	8.88233	0.0465037	4.10598	0.105789	6.64475	0.0368521	7.97201	0.0860598	10.1464	0.0435944
468	8.64759	0.0468366	3.99043	0.104132	6.54035	0.0360684	7.93191	0.0851398	9.93077	0.0419283
469	8.42635	0.045603	3.8964	0.101836	6.44363	0.0361057	7.89952	0.0851766	9.73881	0.0400413
470	8.21996	0.0450903	3.81842	0.0995192	6.3517	0.0364692	7.87427	0.0822937	9.5685	0.0382713
471	8.02154	0.0434485	3.75408	0.0968841	6.26563	0.0352617	7.85692	0.0808343	9.40537	0.03601
472	7.83512	0.0428558	3.70328	0.0964716	6.18463	0.0345515	7.84193	0.0808734	9.26036	0.0365297
473	7.65263	0.0409547	3.66522	0.0943424	6.10526	0.0350199	7.8339	0.0790066	9.13224	0.0365091
474	7.48516	0.0403089	3.63455	0.0932852	6.0366	0.0350332	7.8371	0.0775024	9.00901	0.0341571
475	7.32313	0.0386783	3.61244	0.091764	5.97041	0.0346634	7.84453	0.0770468	8.90395	0.0323213
476	7.16785	0.0383049	3.59825	0.0901006	5.90892	0.0334552	7.8616	0.0761359	8.8069	0.0324899
477	7.02006	0.0380231	3.59023	0.0882527	5.85492	0.0342458	7.88697	0.0784145	8.7146	0.0326651
478	6.88033	0.0368836	3.58677	0.0874213	5.80242	0.0334775	7.9171	0.0757787	8.63929	0.0306289
479	6.74814	0.035622	3.58948	0.0866373	5.7559	0.0333985	7.95395	0.0754811	8.55747	0.0315107
480	6.62203	0.0358862	3.59608	0.0857457	5.71254	0.0331636	7.99612	0.0770303	8.48439	0.0279666
481	6.50307	0.0342785	3.6072	0.0841316	5.67223	0.0338173	8.044	0.0748861	8.42135	0.0270737
482	6.39183	0.0338999	3.62266	0.0831957	5.63433	0.0335822	8.09868	0.0739692	8.35685	0.0260478
483	6.28862	0.0333327	3.64221	0.0819467	5.59767	0.0334375	8.15564	0.0742748	8.29145	0.0272709
484	6.18914	0.0328845	3.66578	0.0809629	5.56352	0.0329222	8.21424	0.0742369	8.23104	0.0263903
485	6.09713	0.0328269	3.69515	0.0789639	5.53065	0.0335092	8.27525	0.0738214	8.16654	0.0263813
486	6.01105	0.0320457	3.7263	0.0781209	5.49938	0.0330386	8.33393	0.0734946	8.1005	0.0253136
487	5.93687	0.0310664	3.76542	0.0774817	5.47913	0.0322868	8.41473	0.0734518	8.05096	0.0241617
488	5.85271	0.0312	3.80205	0.0762671	5.4466	0.0325427	8.45784	0.0730487	7.96319	0.0224965
489	5.78397	0.0310708	3.84854	0.075137	5.42695	0.0320863	8.53098	0.0733729	7.90493	0.0217151
490	5.71063	0.0306815	3.89489	0.0738658	5.40211	0.0326745	8.57665	0.0724059	7.82762	0.0211328
491	5.65069	0.0303876	3.95084	0.0728493	5.38906	0.0328875	8.64823	0.0724965	7.77185	0.0207873
492	5.58557	0.0299589	4.00646	0.0715992	5.37201	0.0325003	8.68944	0.0720548	7.69697	0.0196725
493	5.53108	0.0296929	4.07007	0.0707979	5.36509	0.0325891	8.74876	0.072071	7.64303	0.0193959
494	5.4734	0.0294058	4.13456	0.0700955	5.35619	0.0328634	8.78475	0.0714593	7.57903	0.0188241
495	5.42303	0.0289245	4.20737	0.0687376	5.35603	0.0328444	8.83315	0.0712732	7.52955	0.0174288
496	5.3722	0.0284513	4.28192	0.067806	5.35906	0.0328044	8.8638	0.0711934	7.47877	0.0173577
497	5.32477	0.0284107	4.36167	0.0670607	5.36824	0.0328595	8.88797	0.0712371	7.43765	0.0173438
498	5.27857	0.0286167	4.44668	0.0656433	5.38047	0.0332248	8.90876	0.0715637	7.39965	0.0166061
499	5.23893	0.0282447	4.53701	0.0650526	5.40393	0.0333093	8.93082	0.0714315	7.37959	0.0157849
500	5.19847	0.0277495	4.63212	0.0641277	5.43192	0.0331614	8.93557	0.0722797	7.36426	0.0168352
501	5.16154	0.0272808	4.73049	0.0641876	5.46613	0.0333849	8.93146	0.0725941	7.35954	0.0148992
502	5.12622	0.027	4.83334	0.063036	5.50726	0.0332287	8.92042	0.0725402	7.36292	0.0155423
503	5.09261	0.0273344	4.94053	0.062638	5.55594	0.0336867	8.90006	0.0717336	7.37926	0.0161235
504	5.06409	0.0271211	5.04922	0.0626518	5.61253	0.0339241	8.87073	0.07139	7.40486	0.015778
505	5.0383	0.0265163	5.16277	0.0627816	5.67741	0.0348357	8.83536	0.0714174	7.44236	0.0150688
506	5.0174	0.026053	5.27726	0.0628409	5.75268	0.034766	8.79005	0.0725043	7.49308	0.0159218
507	5.00275	0.0263225	5.393	0.0633958	5.84046	0.0349248	8.73835	0.0717306	7.5544	0.0164733
508	4.99666	0.0259805	5.5055	0.0636811	5.93743	0.0354409	8.6847	0.0721597	7.62822	0.0173415
509	4.99898	0.0260349	5.62057	0.0640655	6.05182	0.0361512	8.62322	0.0718019	7.71552	0.0178309
510	5.01299	0.0258586	5.7342	0.0639015	6.18151	0.0364306	8.55828	0.0715707	7.81433	0.0183463
511	5.04083	0.0263067	5.84686	0.0649778	6.32993	0.0368331	8.48928	0.0710415	7.92595	0.0210202
512	5.08252	0.0261572	5.95484	0.0658527	6.49667	0.0375137	8.41959	0.0713826	8.04411	0.0229562
513	5.14366	0.0262856	6.06472	0.0667727	6.68755	0.03829	8.34856	0.0715366	8.17916	0.0248541
514	5.22473	0.0267427	6.17365	0.0674558	6.90306	0.03903	8.27531	0.0713543	8.32372	0.0259771
515	5.32783	0.0272198	6.28174	0.0685758	7.14153	0.0398382	8.20081	0.0714626	8.4753	0.0307075
516	5.45814	0.0279051	6.39279	0.0689647	7.4065	0.0411703	8.1266	0.0713483	8.63392	0.0331302
517	5.61252	0.0281955	6.50378	0.0701936	7.69295	0.0418305	8.05505	0.0715337	8.79629	0.034351
518	5.79961	0.0290074	6.61953	0.0712921	8.00221	0.0423799	7.98121	0.0716435	8.96324	0.0376455
519	6.02082	0.0299837	6.73937	0.0727215	8.33233	0.043965	7.90763	0.0718151	9.13124	0.041701
520	6.27566	0.0313775	6.86279	0.0732626	8.67886	0.0455635	7.83501	0.0716158	9.29501	0.0449921
521	6.56721	0.03251	6.99149	0.0742274	9.0374	0.0467951	7.76417	0.0715514	9.44847	0.0474507
522	6.89714	0.0343299	7.12596	0.0761238	9.40781	0.0470516	7.69551	0.0706066	9.5967	0.0501236
523	7.26583	0.0364831	7.26885	0.0779338	9.78157	0.0487336	7.62842	0.0701469	9.73388	0.0516072
524	7.6704	0.0388439	7.41469	0.0802489	10.1644	0.0503353	7.56356	0.0703441	9.85916	0.0537416
525	8.10999	0.0410859	7.5669	0.0817487	10.5473	0.050742	7.5034	0.069495	9.97421	0.0574968
526	8.58161	0.0436463	7.72568	0.0840462	10.9389	0.0539434	7.44557	0.0685654	10.0768	0.0564619
527	9.07722	0.046899	7.89313	0.0865497	11.3321	0.0516226	7.39195	0.0684979	10.1653	0.0595423
528	9.59401	0.0486332	8.06462	0.0876642	11.7187	0.0569248	7.34311	0.0680015	10.2411	0.0584741
529	10.119	0.0522247	8.2409	0.0896464	12.1048	0.0589092	7.29663	0.0675967	10.3046	0.0614475
530	10.6494	0.0545195	8.42243	0.0926479	12.4729	0.058632	7.25405	0.0666015	10.3616	0.061753
531	11.1671	0.0568341	8.61463	0.0949321	12.8321	0.0627777	7.21238	0.0661397	10.4042	0.0622023
532	11.6661	0.0602322	8.81252	0.0957692	13.1594	0.0618366	7.17316	0.0650238	10.4307	0.0626823
533	12.1388	0.0617488	9.01759	0.0974724	13.4596	0.0649501	7.13289	0.0649142	10.4491	0.0629579
534	12.5722	0.0658658	9.23019	0.0993342	13.7241	0.0634246	7.09187	0.0640489	10.4549	0.063502
535	12.9722	0.0691605	9.45437	0.100252	13.9421	0.0632227	7.04744	0.0634477	10.449	0.0634811
536	13.3343	0.0681789	9.68977	0.0997007	14.1054	0.0608903	6.99831	0.0634429	10.4302	0.0631632
537	13.6398	0.0701896	9.93316	0.100794	14.2184	0.0631935	6.94459	0.0627718	10.3966	0.0611966
538	13.8981	0.0705472	10.1848	0.0989697	14.2674	0.0630837	6.88324	0.062298	10.351	0.0607276
539	14.0939	0.0706559	10.4437	0.0974003	14.2528	0.0616599	6.81411	0.0618145	10.2922	0.0610447
540	14.2285	0.0705462	10.7094	0.0951008	14.1712	0.0586287	6.7352	0.0613767	10.2224	0.0609754
541	14.2932	0.070235	10.976	0.0938635	14.0456	0.060822	6.64636	0.0610582	10.1464	0.0596086
542	14.2706	0.0701413	11.2448	0.0905743	13.8815	0.0633606	6.54685	0.0608425	10.0564	0.0586541
543	14.1718	0.065635	11.4987	0.0856408	13.6733	0.0609946	6.43751	0.0607562	9.95968	0.056861
544	13.9922	0.0636204	11.7406	0.0861003	13.4536	0.0590027	6.32005	0.0605718	9.85652	0.0557919
545	13.7197	0.0641599	11.9668	0.0821516	13.1974	0.0585144	6.19383	0.0603924	9.74993	0.0553479
546	13.3777	0.0599969	12.1843	0.0791967	12.9476	0.0565462	6.059	0.0602075	9.64116	0.0544958
547	12.9763	0.0569727	12.3723	0.0779058	12.688	0.0537579	5.92155	0.0599881	9.53182	0.0520827
548	12.5489	0.0517495	12.5459	0.0781546	12.4419	0.0514669	5.78208	0.0599354	9.42211	0.0524469
549	12.0874	0.0465367	12.7024	0.0789405	12.22	0.0511117	5.64005	0.0599262	9.31742	0.0517183
550	11.6147	0.0443729	12.8257	0.081361	12.0186	0.050778	5.50224	0.0603649	9.21967	0.050286
551	11.1584	0.04444	12.9351	0.0747153	11.8533	0.0500243	5.36773	0.0602756	9.12668	0.0498391
552	10.7182	0.0402102	13.0132	0.0800682	11.7267	0.0476046	5.23834	0.0603238	9.03814	0.0505817
553	10.3115	0.0409411	13.0692	0.0816012	11.6453	0.0499913	5.11929	0.059935	8.95859	0.0503257
554	9.94704	0.0372664	13.1116	0.0804744	11.6068	0.0514587	5.00635	0.0599995	8.88904	0.0503232
555	9.63446	0.0366678	13.1272	0.0818825	11.6216	0.0498688	4.90617	0.0599858	8.83063	0.0509692
556	9.37224	0.0361949	13.1273	0.0812826	11.6794	0.0513801	4.81724	0.0597732	8.78075	0.0514239
557	9.16352	0.03473	13.097	0.079964	11.782	0.0518678	4.73796	0.059515	8.73765	0.0522052
558	9.01163	0.0343223	13.059	0.0772673	11.9275	0.0547745	4.67108	0.0592411	8.7049	0.0525476
559	8.91411	0.0349147	13.0049	0.0789003	12.1199	0.0551712	4.61375	0.058876	8.67401	0.053101
560	8.87922	0.0349155	12.9363	0.0768003	12.3387	0.0542821	4.56766	0.0585588	8.64465	0.0543753
561	8.90717	0.0345904	12.858	0.0711048	12.5929	0.056899	4.53053	0.0579285	8.6137	0.0544568
562	9.00015	0.0351732	12.777	0.0718028	12.8598	0.0578638	4.50219	0.0573506	8.57713	0.0556802
563	9.16374	0.0364058	12.6776	0.0683222	13.1357	0.0585328	4.48066	0.0569268	8.52926	0.0548183
564	9.39782	0.0378933	12.5657	0.0662976	13.3856	0.0607195	4.46501	0.0563641	8.46953	0.0546223
565	9.71042	0.0402807	12.4431	0.0626971	13.6045	0.061606	4.45421	0.055764	8.39325	0.0539753
566	10.09	0.0432317	12.3039	0.0600501	13.7795	0.061215	4.44673	0.0549123	8.30039	0.0529336
567	10.5538	0.0467177	12.1438	0.0575055	13.8877	0.0611457	4.4415	0.0541023	8.18522	0.0516021
568	11.0833	0.0505726	11.9702	0.0579973	13.9332	0.0604625	4.43796	0.0533378	8.05226	0.0496837
569	11.6665	0.0553028	11.7795	0.0585531	13.8956	0.0597675	4.43533	0.0524783	7.90433	0.0468552
570	12.2998	0.0613255	11.5731	0.0608697	13.7852	0.0566948	4.4324	0.0514644	7.73827	0.0451385
571	12.9491	0.0681008	11.3507	0.0653896	13.6065	0.0567681	4.42877	0.0506168	7.56044	0.0418511
572	13.5771	0.0754498	11.1149	0.0666436	13.3597	0.0528726	4.42412	0.049541	7.37624	0.0387894
573	14.1639	0.0803963	10.8688	0.0704222	13.0357	0.0505711	4.4172	0.0486522	7.18226	0.0360428
574	14.6691	0.0837638	10.6099	0.0728537	12.633	0.0488643	4.40817	0.0478647	6.98449	0.0328808
575	15.0378	0.0912249	10.3479	0.0747969	12.1593	0.0456777	4.3957	0.0471862	6.7876	0.0305215
576	15.2596	0.0914019	10.073	0.0772266	11.5983	0.0421879	4.37921	0.0465332	6.58835	0.0274295
577	15.2805	0.0941866	9.79679	0.0770924	10.9579	0.0397386	4.35807	0.0460566	6.3918	0.024767
578	15.0818	0.081069	9.51824	0.0764236	10.2649	0.0369836	4.3314	0.045771	6.2005	0.022509
579	14.646	0.0786131	9.2393	0.0744485	9.51554	0.0337019	4.29893	0.0453687	6.00995	0.0206573
580	13.9724	0.0685214	8.95759	0.0693537	8.73412	0.0311133	4.2599	0.0452908	5.82353	0.0184339
581	13.0845	0.056446	8.68013	0.0651163	7.95165	0.0287751	4.21509	0.0453046	5.64198	0.0168494
582	12.0306	0.0489105	8.40453	0.0610188	7.1859	0.0270086	4.16502	0.0455661	5.46572	0.0156735
583	10.8869	0.0408197	8.13767	0.0569387	6.46709	0.0253906	4.11091	0.045926	5.29617	0.0146775
584	9.68758	0.0347262	7.86949	0.0540621	5.78668	0.0236275	4.05269	0.0462506	5.12814	0.014325
585	8.50405	0.0321778	7.60048	0.0526355	5.16448	0.0223285	3.99237	0.0466803	4.96488	0.0142912
586	7.3853	0.0300684	7.33031	0.0532177	4.60363	0.0210846	3.93098	0.0468181	4.80562	0.0143211
587	6.36264	0.0278148	7.05565	0.0531335	4.10196	0.0201144	3.87007	0.0471615	4.65149	0.0145053
588	5.4515	0.0262197	6.77309	0.0541247	3.65893	0.0192999	3.80961	0.0474728	4.50102	0.0151797
589	4.65558	0.0244915	6.48141	0.0550746	3.26941	0.018785	3.75084	0.0477143	4.35606	0.015888
590	3.97205	0.0229342	6.17869	0.0550373	2.9279	0.0184638	3.69392	0.047777	4.21494	0.0168349
591	3.39224	0.0211956	5.86701	0.0550803	2.6296	0.0179539	3.63962	0.0477463	4.07969	0.0176726
592	2.90446	0.0195945	5.5495	0.054627	2.36896	0.0174842	3.58825	0.0477083	3.94906	0.0186602
593	2.49623	0.0180075	5.22733	0.0530356	2.14151	0.0171636	3.53996	0.0477229	3.82345	0.0197159
594	2.15554	0.0163924	4.90561	0.0512601	1.94248	0.0168709	3.49541	0.0474867	3.70316	0.0207516
595	1.87185	0.0149663	4.58861	0.049411	1.76805	0.0167033	3.45467	0.0474371	3.58829	0.0216276
596	1.6356	0.0136915	4.28049	0.0474361	1.61501	0.0162733	3.41785	0.0473652	3.47852	0.0226158
597	1.43847	0.0127226	3.98559	0.0451679	1.48007	0.0161911	3.38483	0.0472589	3.37435	0.023699
598	1.27345	0.011649	3.70688	0.0430704	1.36124	0.0159302	3.35603	0.0470529	3.27523	0.0244965
599	1.13476	0.0108263	3.44705	0.0410242	1.25603	0.0156304	3.33041	0.0468307	3.18106	0.0252239
600	1.01776	0.0102549	3.20762	0.0390739	1.16231	0.0154295	3.30807	0.0468532	3.09192	0.0260452
601	0.918426	0.00968525	2.98894	0.0375241	1.07889	0.0152286	3.2883	0.0466896	3.00725	0.0269146
602	0.833827	0.00904987	2.7907	0.0358174	1.00421	0.0151136	3.27092	0.0465052	2.92696	0.0277358
603	0.761043	0.00852667	2.61252	0.0344811	0.9374	0.0149586	3.25534	0.0465317	2.85109	0.0282779
604	0.698146	0.00817918	2.4533	0.0332765	0.877336	0.0147973	3.24116	0.046549	2.77923	0.0289523
605	0.642655	0.00780477	2.30922	0.0320178	0.82212	0.0146076	3.2285	0.046562	2.71042	0.0295502
606	0.594597	0.00747836	2.18326	0.0309215	0.772775	0.0143633	3.21762	0.0464172	2.64629	0.0300564
607	0.552385	0.00721115	2.07088	0.0300481	0.728025	0.0142105	3.20816	0.0464255	2.58551	0.0307466
608	0.514919	0.00706614	1.97062	0.0292279	0.687265	0.0141686	3.20089	0.0466999	2.5277	0.0312669
609	0.48131	0.00680638	1.88189	0.0284873	0.649986	0.0140162	3.19627	0.0468672	2.47335	0.0317751
610	0.450981	0.00673959	1.80107	0.0278921	0.615358	0.0139897	3.19501	0.0471243	2.42085	0.0322648
611	0.423952	0.00658641	1.73017	0.0271674	0.584093	0.0137484	3.19746	0.0473007	2.37197	0.0328057
612	0.399852	0.00647113	1.66614	0.026605	0.555242	0.0136711	3.20368	0.0474774	2.32543	0.0331823
613	0.377682	0.00634065	1.60772	0.0260557	0.528436	0.0135804	3.21435	0.0478865	2.28046	0.033613
614	0.357986	0.00620269	1.55558	0.0254289	0.503809	0.0135799	3.22981	0.0480688	2.23841	0.0338153
615	0.340212	0.00607675	1.50832	0.0248348	0.48125	0.0133625	3.24938	0.0481643	2.19855	0.0342531
616	0.323809	0.00603921	1.4651	0.0244915	0.460198	0.013319	3.27309	0.0484355	2.16025	0.0345957
617	0.309097	0.00597465	1.42514	0.0240038	0.440464	0.013263	3.30102	0.048604	2.12324	0.0348605
618	0.295587	0.00592919	1.38913	0.0236513	0.422193	0.0131992	3.33142	0.0487815	2.0883	0.0350468
619	0.282931	0.005817	1.35531	0.0232588	0.404786	0.013158	3.36435	0.048928	2.05408	0.035127
620	0.270968	0.00574124	1.32558	0.0231546	0.388467	0.0132808	3.39895	0.0487276	2.02132	0.0352508
621	0.259802	0.00555124	1.29797	0.0232581	0.373214	0.0134216	3.43498	0.0483339	1.98936	0.0350781
622	0.250879	0.00549409	1.27173	0.0223941	0.360822	0.0130572	3.46603	0.0477755	1.96144	0.03494
623	0.243651	0.00567014	1.25095	0.0217627	0.350277	0.0126721	3.49125	0.0481534	1.93796	0.0351632
624	0.235907	0.00525253	1.23038	0.0214016	0.339146	0.0127065	3.51669	0.0490086	1.91237	0.035746
625	0.228446	0.00511922	1.2086	0.0208895	0.327744	0.0125783	3.54076	0.0503759	1.88558	0.0358084
626	0.220922	0.00554289	1.18527	0.0207586	0.315958	0.0124415	3.56529	0.0512174	1.85708	0.0353447
627	0.213795	0.00578795	1.16438	0.0203868	0.304967	0.0124079	3.5887	0.0502817	1.82795	0.0349648
628	0.206185	0.00556366	1.14623	0.020151	0.29364	0.0124611	3.60908	0.0489764	1.79784	0.034678
629	0.199253	0.0053764	1.1292	0.0200567	0.282987	0.0124649	3.62202	0.0489086	1.76837	0.034546
630	0.192442	0.00530406	1.11193	0.0196889	0.272501	0.0122967	3.62651	0.0487486	1.73862	0.0341712
631	0.18629	0.00506133	1.09582	0.0195551	0.263016	0.0123512	3.62137	0.0484591	1.70975	0.0338246
632	0.180931	0.00509397	1.08076	0.0193344	0.254145	0.0122086	3.60602	0.0482008	1.68134	0.0334921
633	0.175769	0.00506589	1.06657	0.0191017	0.245528	0.0120893	3.57987	0.0481476	1.65297	0.0330486
634	0.171144	0.00503546	1.05367	0.0189887	0.237616	0.0120047	3.54223	0.0478545	1.62509	0.0327076
635	0.166546	0.00498301	1.04126	0.0187013	0.229679	0.0118852	3.49132	0.0476425	1.59651	0.0322862
636	0.162013	0.00489972	1.0292	0.0186089	0.221935	0.0118271	3.4267	0.0473451	1.56742	0.0316526
637	0.15787	0.00491012	1.0178	0.0185268	0.214575	0.0116491	3.3503	0.0469433	1.53849	0.0310712
638	0.153772	0.00481853	1.0073	0.0183765	0.207042	0.0117259	3.25853	0.0464204	1.50837	0.0306377
639	0.149937	0.00476082	0.99743	0.0185106	0.199944	0.0116607	3.15243	0.045979	1.47758	0.0300148
640	0.146096	0.00471077	0.986781	0.0184442	0.192942	0.0116273	3.03717	0.045278	1.44654	0.0292314
641	0.142812	0.00467518	0.979169	0.0184511	0.186675	0.011458	2.92167	0.0446308	1.41991	0.0286248
642	0.139292	0.00448448	0.969352	0.0183508	0.180389	0.0112441	2.79493	0.0438795	1.38962	0.0281639
643	0.136239	0.00439238	0.961071	0.0182983	0.174384	0.0111409	2.66719	0.0438443	1.36165	0.0277268
644	0.133678	0.00431531	0.952194	0.0181732	0.168832	0.0109717	2.53471	0.0439936	1.33342	0.0272905
645	0.131212	0.00446884	0.943695	0.0180938	0.163472	0.0108754	2.40124	0.043814	1.30582	0.0267336
646	0.128668	0.00440265	0.935959	0.0180889	0.157924	0.0107326	2.26341	0.0431813	1.27737	0.0262249
647	0.126227	0.00449195	0.928666	0.0180789	0.152662	0.0105381	2.12438	0.0427059	1.24894	0.0255962
648	0.123506	0.00434808	0.921287	0.018238	0.147218	0.0106196	1.98574	0.0420715	1.22046	0.0251894
649	0.121216	0.00433786	0.913862	0.0182615	0.142266	0.010294	1.84936	0.0416482	1.19211	0.0245563
650	0.119088	0.00420662	0.906523	0.0182489	0.13714	0.0103428	1.71728	0.0412729	1.16447	0.0240609
651	0.117057	0.00418107	0.899106	0.0181203	0.132544	0.010319	1.59043	0.0410116	1.13708	0.0234972
652	0.115064	0.00406306	0.891774	0.0181296	0.127977	0.00996065	1.47159	0.0406264	1.11075	0.0231022
653	0.113421	0.00402571	0.884375	0.0180623	0.123481	0.0100478	1.35777	0.0403595	1.08478	0.0224957
654	0.111679	0.00399612	0.876744	0.0180555	0.119401	0.00980383	1.25138	0.0400225	1.05903	0.0219894
655	0.110108	0.0040207	0.869066	0.017866	0.115179	0.00978399	1.15241	0.0396149	1.03382	0.0216433
656	0.108636	0.00397279	0.861384	0.0177605	0.111266	0.0096105	1.0611	0.0392894	1.00981	0.0210274
657	0.107217	0.00410043	0.85305	0.0175513	0.108114	0.00979334	0.975651	0.0393991	0.985253	0.0215085
658	0.106128	0.00390783	0.845574	0.0175551	0.10431	0.00949403	0.900697	0.0389065	0.964193	0.020467
659	0.104946	0.0038698	0.836868	0.0174695	0.100811	0.00936533	0.829544	0.0385789	0.941304	0.0200747
660	0.103859	0.00389643	0.828631	0.0173989	0.0975566	0.00926297	0.765452	0.0383248	0.919989	0.0196624
661	0.102956	0.00385637	0.819437	0.0172408	0.0944832	0.00916209	0.706533	0.0381015	0.898508	0.0193362
662	0.10207	0.00386301	0.810298	0.0170953	0.09154	0.00909371	0.652679	0.0378618	0.877874	0.0190461
663	0.101231	0.00379752	0.800983	0.0169295	0.0886853	0.00896912	0.604482	0.0376408	0.857995	0.0187531
664	0.100519	0.00375246	0.791105	0.0168101	0.0860801	0.0088648	0.560697	0.0374278	0.83878	0.0184535
665	0.099915	0.00379135	0.78125	0.0166285	0.0834582	0.00885096	0.521381	0.0372066	0.820634	0.0181284
666	0.0991804	0.00377939	0.77048	0.0164601	0.0810264	0.00874642	0.485591	0.0369783	0.802418	0.0178933
667	0.0986741	0.00371653	0.760289	0.0162964	0.0786336	0.00871908	0.453862	0.0368368	0.7856	0.017591
668	0.0982328	0.00393256	0.74892	0.0158878	0.0769177	0.00885158	0.424528	0.0367564	0.768845	0.0174687
669	0.0975931	0.00359789	0.73729	0.0158985	0.0741675	0.00857325	0.39808	0.0364085	0.751764	0.0171531
670	0.09701	0.00364814	0.724526	0.0157238	0.072184	0.00861391	0.374067	0.0361825	0.734912	0.0168366
671	0.0967959	0.00364777	0.714069	0.0155391	0.0705021	0.00851534	0.35409	0.0360764	0.721443	0.0167444
672	0.0963656	0.00366545	0.702172	0.0153842	0.0686256	0.00841607	0.335294	0.0358901	0.706998	0.016545
673	0.0959607	0.00359011	0.690299	0.0150857	0.0668446	0.00840183	0.318506	0.0357349	0.693236	0.0163616
674	0.0957055	0.00361611	0.678697	0.0149721	0.0652548	0.00831086	0.303439	0.0355909	0.68016	0.0161746
675	0.0953173	0.00363819	0.666936	0.0148054	0.0636632	0.00825292	0.290097	0.0354546	0.667474	0.015934
676	0.0950553	0.00348031	0.655763	0.0145	0.0622348	0.00823663	0.278206	0.0353301	0.655332	0.0158019
677	0.0947511	0.00349314	0.644059	0.0143974	0.0607806	0.00829062	0.267216	0.0351888	0.643574	0.015638
678	0.0944476	0.00347621	0.632675	0.0141836	0.0595337	0.00818671	0.257645	0.0350189	0.632524	0.0154792
679	0.0940881	0.00338743	0.621391	0.0139766	0.058228	0.00816343	0.248865	0.0349225	0.621684	0.0153084
680	0.0938421	0.00335884	0.610122	0.0138034	0.0570267	0.0080926	0.241004	0.0347742	0.61127	0.0151972
681	0.0935524	0.0033852	0.599414	0.0137142	0.0559311	0.0079954	0.23417	0.034652	0.601166	0.0150327
682	0.0933403	0.00345843	0.588433	0.0135224	0.0548666	0.00815358	0.228027	0.0345514	0.591449	0.0149105
683	0.0929937	0.0034181	0.577703	0.0132916	0.0538246	0.00799406	0.222521	0.0344451	0.582072	0.0148244
684	0.0925891	0.00337719	0.5671	0.0132191	0.0526887	0.00800029	0.2175	0.0343242	0.572964	0.0146335
685	0.0925378	0.00339657	0.556861	0.0129733	0.0520126	0.00792166	0.213173	0.0342482	0.564244	0.0145806
686	0.0921434	0.00330976	0.546627	0.0127212	0.0510168	0.0078964	0.209216	0.0341174	0.555663	0.0144021
687	0.091807	0.00331429	0.536809	0.0126062	0.0500652	0.00787947	0.205679	0.0340224	0.547489	0.0142781
688	0.0915522	0.00327711	0.527214	0.0125448	0.0492795	0.0078158	0.202443	0.0338686	0.539274	0.0142665
689	0.0914594	0.00328422	0.518101	0.0125127	0.0484887	0.00782994	0.199806	0.0337981	0.531461	0.0141629
690	0.0912432	0.00328353	0.509204	0.0123192	0.0478047	0.00777973	0.197425	0.0336708	0.52365	0.014054
691	0.0912046	0.00321678	0.500829	0.0121459	0.0470006	0.00782646	0.195256	0.0336314	0.516166	0.0139431
692	0.0910549	0.00324276	0.492369	0.0119709	0.0463426	0.0077992	0.193216	0.03349	0.50872	0.0139762
693	0.090954	0.00322029	0.484491	0.0118272	0.0457403	0.00777142	0.191531	0.0334698	0.501264	0.013837
694	0.0911209	0.0031736	0.477194	0.0117349	0.0450514	0.00773679	0.190076	0.0333645	0.494313	0.013709
695	0.0911282	0.00315107	0.469953	0.011638	0.0445876	0.00770544	0.188741	0.0332893	0.48731	0.0136651
696	0.0911224	0.00315108	0.463165	0.0114892	0.0439307	0.00765322	0.187619	0.0332321	0.480201	0.0136252
697	0.0913911	0.00311721	0.456519	0.0114184	0.0435012	0.00772982	0.186629	0.0331355	0.473295	0.0134324
698	0.0916489	0.00311505	0.450215	0.0113166	0.043007	0.00771466	0.185752	0.0330893	0.46652	0.0134171
699	0.0917906	0.00305068	0.444257	0.0112352	0.042406	0.00768805	0.184815	0.0330253	0.459638	0.0133503
700	0.0919687	0.00305884	0.438272	0.0110577	0.0421125	0.00759713	0.184406	0.0329528	0.453199	0.0133219
