# Supplementary material for: Methemoglobin determination by multi-component analysis in coho salmon (Oncorhynchus kisutch) possessing unstable hemoglobin
Source: MethodsX. 2020 Feb 22;7:100836. doi: 10.1016/j.mex.2020.100836 (PMC7115134; doi:10.1016/j.mex.2020.100836)
Supplement: Supplementary file 2 — Table S2. Molar absorptivities (L mmol Fe−1 cm−1) of coho methemoglobin (MetHb) pH 7.8-6.8 [file mmc2.xlsx]

## Sheet: Sheet1
Table S2. Millmolar Absorptivities (L mmol Fe- cm-) of coho Methemoglobin (MetHb) pH 7.8-6.8
	Coho MetHb pH 7.8 ε (n=4)		Coho MetHb pH 7.6 ε (n=4)		Coho MetHb pH 7.4 ε (n=4)		Coho MetHb pH 7.2 ε (n=4)		Coho MetHb pH 7.0 ε (n=4)		Coho MetHb pH 6.8 ε (n=4)
Wavelength (nm)	Mean	S.E.	Mean	S.E.	Mean	S.E.	Mean	S.E.	Mean	S.E.	Mean	S.E.
450	8.79491	0.138405	8.63233	0.177066	8.48843	0.159411	8.50751	0.0922783	8.50264	0.0941877	8.52916	0.0743071
451	8.68847	0.128456	8.53152	0.166956	8.40051	0.151943	8.41317	0.0896349	8.41398	0.0889042	8.43509	0.0714151
452	8.5971	0.120184	8.4422	0.162543	8.31365	0.146495	8.3314	0.0858778	8.33114	0.0840555	8.35558	0.0691785
453	8.50298	0.114264	8.35746	0.151209	8.24762	0.132117	8.25896	0.0855603	8.25584	0.0808936	8.27972	0.0673986
454	8.41336	0.113501	8.29228	0.139786	8.17682	0.128046	8.19214	0.0836017	8.18772	0.0802732	8.21357	0.0652419
455	8.34421	0.102513	8.22286	0.132731	8.12543	0.116374	8.12677	0.0792376	8.12374	0.0784269	8.15061	0.0629508
456	8.27793	0.0980845	8.16157	0.125142	8.06373	0.115286	8.06881	0.0768333	8.06867	0.0756696	8.09172	0.0597048
457	8.21053	0.0906885	8.09775	0.118826	8.00857	0.109231	8.01263	0.0770568	8.00863	0.0713562	8.03041	0.0572484
458	8.15006	0.0812738	8.04701	0.109965	7.96893	0.0941924	7.95861	0.0739538	7.95647	0.0693731	7.9733	0.0555833
459	8.08357	0.0765414	7.98949	0.104293	7.90676	0.0969427	7.90419	0.0718935	7.90236	0.0659748	7.92094	0.0559119
460	8.02775	0.0748474	7.93685	0.0969315	7.87077	0.0852251	7.85595	0.0672592	7.84768	0.061293	7.86935	0.0506536
461	7.97177	0.069241	7.87813	0.090763	7.81464	0.0824191	7.80121	0.0682784	7.79507	0.0592854	7.81662	0.0511243
462	7.91297	0.0645753	7.83003	0.0835296	7.76392	0.0803182	7.75188	0.0642479	7.74417	0.0590316	7.76038	0.0462604
463	7.86216	0.0604206	7.78089	0.0781565	7.72625	0.0722317	7.7067	0.0644491	7.69427	0.0546517	7.71209	0.0482167
464	7.81383	0.0565466	7.73719	0.0741934	7.67608	0.0721876	7.65889	0.0627277	7.64604	0.0538888	7.66223	0.0461398
465	7.76937	0.0539775	7.6937	0.0695396	7.63707	0.0682286	7.61761	0.0612485	7.60303	0.0528486	7.61624	0.0446422
466	7.72509	0.0516151	7.64938	0.0664985	7.60236	0.0642141	7.57707	0.062633	7.56253	0.0519196	7.57123	0.0444968
467	7.69035	0.0470658	7.61665	0.0641942	7.5672	0.0648565	7.54199	0.0603277	7.52289	0.0514512	7.5357	0.0433535
468	7.65981	0.0455003	7.58578	0.0610802	7.54213	0.0615789	7.5095	0.0596837	7.49085	0.0502232	7.50243	0.0435571
469	7.63207	0.044413	7.55772	0.0612513	7.51184	0.0613334	7.48511	0.0592368	7.46307	0.0493459	7.47546	0.0423351
470	7.60903	0.0428794	7.53847	0.0585705	7.49432	0.0586206	7.46568	0.0559601	7.44281	0.0480952	7.45479	0.0421474
471	7.59397	0.0416359	7.52415	0.0580202	7.48394	0.0575578	7.45131	0.0561337	7.43118	0.0489496	7.43849	0.0415282
472	7.58901	0.041047	7.51874	0.0553696	7.4787	0.057998	7.44595	0.0583855	7.42225	0.0472973	7.42993	0.0416151
473	7.58611	0.0404092	7.51905	0.0519281	7.48327	0.0548268	7.44589	0.0571054	7.42571	0.0475992	7.42965	0.0399963
474	7.59253	0.0404154	7.52416	0.0526153	7.48971	0.0552671	7.45421	0.0568079	7.4342	0.0470985	7.43728	0.0418647
475	7.60152	0.0410436	7.54119	0.052402	7.5079	0.0538112	7.47194	0.055988	7.44808	0.048037	7.45576	0.0426357
476	7.62559	0.0379259	7.56505	0.0500594	7.53473	0.0532189	7.49631	0.055053	7.47384	0.0472883	7.47923	0.0412115
477	7.65684	0.0367355	7.59771	0.0495274	7.5634	0.0545801	7.53168	0.0571035	7.50622	0.0481626	7.51315	0.042548
478	7.69108	0.040312	7.63323	0.0474917	7.6079	0.0521251	7.57275	0.0555558	7.54705	0.0467264	7.55354	0.0432846
479	7.73236	0.0384001	7.67726	0.0483376	7.64745	0.0528163	7.62104	0.0559598	7.59862	0.0463233	7.60258	0.0436908
480	7.78049	0.0368185	7.72644	0.0477141	7.70613	0.0519723	7.676	0.0579767	7.65195	0.0468144	7.65425	0.0430215
481	7.83497	0.0357382	7.78527	0.0449948	7.76481	0.0521431	7.73397	0.056736	7.71278	0.047377	7.71647	0.0444557
482	7.89103	0.0367591	7.84807	0.0447372	7.83013	0.0542314	7.80107	0.0562306	7.7785	0.0475481	7.78324	0.0435704
483	7.95244	0.0365967	7.91209	0.044035	7.90255	0.0519479	7.87085	0.0557843	7.849	0.0491044	7.85322	0.0443224
484	8.01817	0.0355107	7.97775	0.0437812	7.97014	0.0524929	7.94288	0.0563758	7.92042	0.0491476	7.92674	0.0458004
485	8.08351	0.0361387	8.04914	0.0422914	8.0468	0.0525589	8.01843	0.0571025	7.99817	0.0495934	8.00439	0.0457829
486	8.14899	0.0362394	8.11848	0.041532	8.11531	0.0504022	8.09167	0.0584957	8.0761	0.0503179	8.08205	0.0459704
487	8.22807	0.0369958	8.20327	0.0413363	8.20607	0.0515829	8.18485	0.0584749	8.16829	0.0504394	8.17491	0.0471431
488	8.27517	0.0369277	8.25451	0.0409557	8.26484	0.0513756	8.24421	0.056811	8.22986	0.0498541	8.2374	0.0468183
489	8.3499	0.0374996	8.33295	0.0406882	8.34749	0.0511435	8.33145	0.0563916	8.31745	0.0507216	8.32546	0.0480931
490	8.40007	0.0367805	8.38711	0.039981	8.40668	0.0517866	8.39305	0.0569107	8.38147	0.0506312	8.39007	0.0486633
491	8.47101	0.0375954	8.46313	0.0404117	8.48959	0.0517575	8.47716	0.0574654	8.46789	0.0514734	8.47685	0.0488565
492	8.51786	0.0372544	8.51517	0.0392295	8.54574	0.0505115	8.53586	0.0575631	8.52863	0.051344	8.5382	0.0489686
493	8.58087	0.037737	8.58311	0.0386163	8.61848	0.0497712	8.60906	0.0576292	8.60533	0.0527463	8.61561	0.0504496
494	8.62082	0.0369352	8.62733	0.0380936	8.6662	0.0499664	8.65942	0.0580484	8.65704	0.0532703	8.66912	0.0504376
495	8.67315	0.037938	8.68417	0.0387601	8.72685	0.0499967	8.72233	0.0575392	8.72014	0.0538065	8.73522	0.051158
496	8.70653	0.0385074	8.72244	0.0389524	8.7722	0.0494616	8.76702	0.0571618	8.76712	0.0543372	8.78314	0.051761
497	8.73277	0.0381363	8.75495	0.0383867	8.80768	0.0495055	8.80602	0.0570459	8.80909	0.0536594	8.82696	0.0523173
498	8.7552	0.0378792	8.7784	0.0379803	8.84113	0.0498132	8.83901	0.0560781	8.84596	0.0550195	8.86673	0.0537617
499	8.78145	0.0377303	8.80901	0.039575	8.86984	0.0505986	8.87643	0.056404	8.88552	0.0541501	8.90581	0.0534081
500	8.79091	0.039217	8.8204	0.0393811	8.8845	0.0510559	8.89287	0.0580629	8.90174	0.0527067	8.92613	0.0533133
501	8.79061	0.0390764	8.82304	0.0392945	8.89362	0.0501365	8.90247	0.0583449	8.91485	0.0545004	8.93969	0.0528414
502	8.78368	0.0398687	8.81816	0.0390282	8.8878	0.0518005	8.90364	0.0583201	8.91737	0.0549917	8.94494	0.0534076
503	8.76463	0.0393072	8.80546	0.0386184	8.87945	0.0507018	8.89412	0.0591056	8.91244	0.0548203	8.94175	0.0527389
504	8.73965	0.0392841	8.78255	0.0384876	8.85693	0.0504776	8.87401	0.057819	8.89268	0.0533582	8.92726	0.0527336
505	8.71145	0.0375544	8.7531	0.0394446	8.8292	0.0494759	8.84761	0.0591032	8.86982	0.0539437	8.90467	0.0521677
506	8.67034	0.0371438	8.71344	0.0398091	8.79029	0.0516137	8.81094	0.0584384	8.83679	0.0537741	8.87412	0.0525167
507	8.62354	0.03711	8.66864	0.0393162	8.7442	0.051793	8.76898	0.0579628	8.79569	0.0530544	8.83621	0.0517585
508	8.57143	0.0370098	8.61827	0.0405349	8.69997	0.0509326	8.72437	0.0575634	8.75209	0.0527978	8.79197	0.0499693
509	8.51575	0.0373877	8.56142	0.0414134	8.63878	0.0519957	8.66704	0.0576853	8.69972	0.0527525	8.74437	0.0505869
510	8.45554	0.037032	8.50123	0.0419705	8.57642	0.0516937	8.60918	0.0569238	8.64325	0.0511567	8.69048	0.0498972
511	8.3933	0.0360611	8.43994	0.0426859	8.51303	0.0502619	8.54417	0.0572704	8.58565	0.0504236	8.63364	0.0488655
512	8.33086	0.0357629	8.37411	0.0445855	8.44321	0.0519294	8.47804	0.0572123	8.51955	0.0500413	8.57265	0.0489021
513	8.26211	0.0360443	8.30325	0.0463759	8.37478	0.0516117	8.40961	0.0582927	8.45284	0.0498225	8.50785	0.048349
514	8.1951	0.0357462	8.23506	0.0474593	8.30176	0.0528577	8.33661	0.0575904	8.38658	0.0496097	8.44329	0.0475713
515	8.12553	0.037317	8.16555	0.0490372	8.22805	0.0533574	8.26511	0.0581731	8.31428	0.0509318	8.375	0.0477899
516	8.05496	0.0377393	8.09231	0.0516653	8.14991	0.0545752	8.18839	0.0583141	8.24174	0.0491282	8.30392	0.047109
517	7.98576	0.0388034	8.02231	0.0538355	8.07488	0.0540021	8.11693	0.0584256	8.16921	0.0506981	8.23463	0.0475771
518	7.9189	0.0402852	7.95021	0.0552122	8.00094	0.0546397	8.04035	0.0590203	8.09668	0.0503814	8.1634	0.0476194
519	7.84958	0.041466	7.87741	0.0597069	7.91993	0.0566888	7.96354	0.0594754	8.02292	0.0507719	8.0926	0.0468287
520	7.78002	0.0427142	7.80394	0.0616258	7.84364	0.0566884	7.88531	0.0591769	7.94489	0.0504429	8.01578	0.046689
521	7.71143	0.0435249	7.7313	0.0638648	7.76511	0.0576247	7.8073	0.0592311	7.86764	0.0514602	7.9404	0.0465621
522	7.64388	0.0448883	7.65849	0.0667712	7.68568	0.0576643	7.72735	0.0602056	7.78823	0.0520784	7.86312	0.0465546
523	7.57773	0.0472059	7.5876	0.0690166	7.60909	0.0585294	7.64832	0.0599222	7.71	0.0534345	7.78613	0.0471191
524	7.51232	0.0491082	7.51657	0.0717485	7.53039	0.0597421	7.5701	0.0599343	7.63216	0.0530167	7.70577	0.0474071
525	7.44913	0.0506119	7.44841	0.0739651	7.457	0.0596635	7.49331	0.0606507	7.55337	0.0534198	7.62849	0.0475651
526	7.39	0.0519838	7.38221	0.0760892	7.38342	0.0604531	7.41756	0.060552	7.47614	0.0538904	7.55042	0.0480153
527	7.33414	0.0533255	7.31907	0.0779838	7.3112	0.061696	7.34549	0.0609817	7.40109	0.0541387	7.47422	0.0482985
528	7.27799	0.0543526	7.25712	0.080182	7.24485	0.060956	7.27357	0.0611312	7.32761	0.054535	7.39817	0.0478182
529	7.22666	0.0566845	7.19934	0.0809556	7.17782	0.0624459	7.20323	0.0609258	7.25408	0.0542953	7.32501	0.0482271
530	7.17754	0.0565943	7.14204	0.0828097	7.11433	0.0623207	7.13573	0.0619225	7.1838	0.0546027	7.25252	0.0483041
531	7.12899	0.0581055	7.08592	0.084359	7.05235	0.0629915	7.07008	0.0612131	7.11433	0.0562715	7.1798	0.0489192
532	7.08103	0.0583457	7.03248	0.0854132	6.99109	0.0632481	7.0031	0.0618085	7.04437	0.0560733	7.10908	0.0491607
533	7.03357	0.0592888	6.97716	0.0865712	6.92925	0.0637517	6.93791	0.0612633	6.97507	0.0564259	7.03779	0.0491932
534	6.98324	0.0598467	6.92001	0.0870166	6.86469	0.0642307	6.8705	0.0613945	6.90528	0.056423	6.96436	0.0487023
535	6.93099	0.0600502	6.86109	0.0872577	6.80086	0.063561	6.80115	0.0612307	6.8322	0.0560207	6.88859	0.0483064
536	6.87162	0.060402	6.79679	0.0878783	6.7303	0.063839	6.72718	0.0612736	6.75496	0.056177	6.80871	0.048235
537	6.80858	0.0606794	6.72759	0.0874961	6.65634	0.0638308	6.64904	0.0609127	6.67381	0.0563018	6.72525	0.0482536
538	6.73806	0.0616101	6.65256	0.0871497	6.57597	0.0633797	6.566	0.0609178	6.58742	0.0561507	6.6368	0.0480489
539	6.65925	0.0615491	6.56903	0.0871138	6.48766	0.0636641	6.47588	0.0599294	6.49418	0.0559243	6.54221	0.0476334
540	6.57242	0.0610624	6.47845	0.0868669	6.39448	0.0631403	6.3784	0.0595795	6.39424	0.0557989	6.43993	0.0469946
541	6.47702	0.0608595	6.37914	0.0863672	6.29123	0.0628278	6.27383	0.059404	6.28672	0.055199	6.33133	0.0471385
542	6.37024	0.0602182	6.26987	0.0857122	6.1797	0.0626912	6.16004	0.0584573	6.17142	0.0542499	6.21464	0.0458829
543	6.2548	0.0599673	6.15364	0.0844667	6.06318	0.0611056	6.04124	0.0577141	6.05069	0.0538735	6.09235	0.0451344
544	6.13304	0.0595177	6.02994	0.0842354	5.93653	0.0615007	5.91505	0.0575456	5.92352	0.0534615	5.96506	0.04489
545	6.00378	0.0587593	5.9003	0.0839165	5.80665	0.0602993	5.78302	0.0563355	5.7904	0.053009	5.8318	0.0444432
546	5.86771	0.0585247	5.76363	0.0831716	5.66894	0.0598062	5.64576	0.056264	5.6529	0.0520478	5.69373	0.0436244
547	5.72907	0.0574925	5.6256	0.0824945	5.53096	0.0593231	5.5079	0.0555368	5.51465	0.051595	5.55522	0.0429017
548	5.58892	0.0575682	5.48669	0.0820766	5.39301	0.0585711	5.36925	0.054544	5.37619	0.0514845	5.41678	0.0423548
549	5.4487	0.0567614	5.34708	0.0816897	5.25354	0.05816	5.23163	0.0537149	5.23845	0.0507418	5.27925	0.0420897
550	5.31409	0.0562453	5.21318	0.0815832	5.12123	0.0575696	5.09874	0.0532643	5.10599	0.0506722	5.14706	0.0417075
551	5.18381	0.0557611	5.08421	0.0809761	4.9925	0.0569293	4.97055	0.0524506	4.97873	0.0504379	5.01978	0.0410199
552	5.05804	0.0557458	4.96007	0.080368	4.86861	0.056483	4.84808	0.0518196	4.85655	0.0494856	4.89803	0.0403805
553	4.9433	0.0551296	4.84543	0.0799442	4.7554	0.0559189	4.73543	0.0511975	4.74487	0.0491996	4.78603	0.0403445
554	4.83597	0.0544177	4.73896	0.07965	4.64896	0.0556346	4.63033	0.0506011	4.64029	0.0491351	4.68098	0.040267
555	4.74021	0.0547857	4.644	0.0799919	4.55485	0.0552046	4.5366	0.0501346	4.54661	0.0489267	4.58792	0.0398703
556	4.65534	0.05434	4.55967	0.0796294	4.46992	0.0549017	4.45298	0.0499812	4.46293	0.0485694	4.50407	0.039648
557	4.57973	0.0540399	4.48458	0.0796458	4.39485	0.0546066	4.37742	0.0492927	4.38825	0.0486466	4.42943	0.0397905
558	4.51636	0.0534582	4.42018	0.0795202	4.33033	0.0541194	4.31299	0.0491305	4.32363	0.0485801	4.36461	0.0396405
559	4.46079	0.0538428	4.36425	0.079119	4.27389	0.0539968	4.25647	0.0487532	4.26697	0.0485403	4.30736	0.0396811
560	4.41534	0.053278	4.31745	0.0787413	4.22655	0.0535762	4.2082	0.0484347	4.21807	0.0483589	4.25785	0.0395515
561	4.37766	0.0531935	4.27773	0.0784991	4.18494	0.0534803	4.16579	0.0480351	4.17457	0.0481519	4.21339	0.0395035
562	4.3471	0.0527976	4.24498	0.0782253	4.15021	0.0530249	4.12963	0.0478463	4.13686	0.0480349	4.1742	0.0393483
563	4.32205	0.0520799	4.21608	0.0773848	4.11949	0.0523698	4.09634	0.0475199	4.10157	0.0476584	4.13711	0.0392178
564	4.30115	0.0516828	4.19212	0.0766823	4.09239	0.0518562	4.06638	0.0471358	4.06891	0.0471074	4.10194	0.0388008
565	4.28334	0.0507082	4.16951	0.07562	4.06673	0.0515147	4.03743	0.0467261	4.03644	0.0468817	4.06631	0.0381488
566	4.26716	0.0497379	4.14849	0.0741933	4.0426	0.0505992	4.00889	0.0460766	4.00365	0.045725	4.03048	0.0374127
567	4.25174	0.0490475	4.12854	0.0726941	4.01828	0.0500497	3.98049	0.0457579	3.97021	0.0450718	3.99322	0.0370428
568	4.23685	0.0479376	4.10782	0.0710654	3.99391	0.0490791	3.95063	0.0449651	3.93505	0.0442181	3.95413	0.0360001
569	4.22163	0.0465254	4.08685	0.0690946	3.96842	0.0487063	3.92009	0.044368	3.89911	0.0430175	3.91381	0.0350072
570	4.20517	0.0453838	4.06522	0.0671334	3.94321	0.0475044	3.88862	0.0436639	3.86164	0.0420143	3.872	0.0338458
571	4.18846	0.0436649	4.04236	0.0649224	3.91542	0.0467552	3.85589	0.0431092	3.8229	0.0408026	3.82833	0.0328779
572	4.17022	0.0420032	4.01873	0.0626567	3.88848	0.0455957	3.82311	0.0422415	3.78366	0.0395629	3.78496	0.0315106
573	4.14974	0.0405216	3.99372	0.0601315	3.85997	0.0444737	3.78865	0.0415556	3.7436	0.0383865	3.74014	0.0303794
574	4.12801	0.0389741	3.96718	0.0575832	3.82963	0.0436916	3.75388	0.0406318	3.70289	0.0370169	3.69508	0.0291896
575	4.10452	0.0372075	3.93932	0.0550866	3.79951	0.0424721	3.71868	0.0398782	3.66242	0.035842	3.65089	0.0282371
576	4.07851	0.0350559	3.9097	0.0528245	3.7676	0.041166	3.68226	0.0390975	3.62144	0.0346456	3.60572	0.02703
577	4.04865	0.0335714	3.87735	0.0500772	3.73375	0.0400814	3.64448	0.0382253	3.57936	0.0332578	3.56068	0.0260964
578	4.01683	0.0319418	3.8432	0.0476726	3.69879	0.0389081	3.60638	0.0371423	3.53741	0.0320648	3.51576	0.0248117
579	3.98003	0.0304659	3.80565	0.0453171	3.66122	0.0376504	3.56595	0.0365282	3.49395	0.0308672	3.46955	0.023764
580	3.94037	0.0283289	3.76541	0.042782	3.62128	0.0365327	3.52408	0.0356406	3.4497	0.0295452	3.42327	0.0227272
581	3.89525	0.0267275	3.72158	0.040546	3.57854	0.0352992	3.48033	0.0347808	3.40367	0.0285131	3.37561	0.0216143
582	3.84724	0.0250506	3.67504	0.0383458	3.5338	0.0342905	3.43522	0.0338302	3.35679	0.0274125	3.32752	0.0205867
583	3.79678	0.0236049	3.62629	0.0361348	3.48753	0.0331079	3.38825	0.0330125	3.30962	0.0262908	3.2792	0.0198153
584	3.74287	0.0220348	3.57495	0.03418	3.439	0.0319714	3.33972	0.0322652	3.26054	0.0251538	3.22955	0.0188332
585	3.68719	0.0206142	3.52238	0.0320642	3.38923	0.0310005	3.29076	0.0312566	3.2106	0.0242386	3.17924	0.0180955
586	3.63083	0.0190431	3.46874	0.0300433	3.33878	0.0297571	3.24067	0.0305257	3.16036	0.0234222	3.12854	0.0174892
587	3.57445	0.0178767	3.41477	0.0281124	3.28831	0.0286413	3.19057	0.0297951	3.10998	0.0226427	3.07804	0.0167994
588	3.51766	0.0167801	3.36166	0.0262318	3.23775	0.0277652	3.14056	0.028942	3.0603	0.021693	3.02786	0.0161775
589	3.46274	0.0155432	3.30915	0.0246535	3.18784	0.0268578	3.09135	0.0283151	3.01129	0.020924	2.9786	0.0156571
590	3.40908	0.014818	3.25812	0.0228849	3.13981	0.0257447	3.04362	0.0275088	2.96304	0.0200969	2.93033	0.0151728
591	3.35779	0.013705	3.20895	0.0213213	3.09253	0.0250575	2.99702	0.0269248	2.91645	0.0194979	2.88347	0.0148038
592	3.30818	0.013176	3.16188	0.0198949	3.04798	0.0244028	2.95258	0.026263	2.87196	0.0188986	2.83834	0.0143547
593	3.26257	0.0124397	3.11782	0.0185466	3.00544	0.0236908	2.9108	0.0255836	2.82997	0.018375	2.79589	0.0140371
594	3.21958	0.0120309	3.07679	0.0173092	2.96622	0.0228585	2.87178	0.0250403	2.79043	0.0178625	2.75614	0.0137529
595	3.18022	0.0117742	3.03918	0.0159951	2.92968	0.0221956	2.83592	0.0245744	2.75416	0.017431	2.71968	0.0136482
596	3.14488	0.0116845	3.00513	0.0149262	2.89754	0.0214425	2.80382	0.0239838	2.7216	0.0169921	2.68649	0.0133945
597	3.11359	0.011526	2.97482	0.0136476	2.86943	0.0206939	2.77503	0.0236379	2.69305	0.0166439	2.65729	0.0133703
598	3.086	0.0116707	2.94909	0.0128514	2.84458	0.0203379	2.751	0.0232779	2.66838	0.0165191	2.63206	0.0132388
599	3.06236	0.0115734	2.92717	0.011958	2.82457	0.0196613	2.7311	0.0227893	2.64808	0.0162716	2.61165	0.0133114
600	3.04251	0.0119035	2.90909	0.0110915	2.80778	0.0191541	2.71497	0.0225731	2.63203	0.0160631	2.59501	0.0133591
601	3.02559	0.012181	2.89431	0.0104823	2.79544	0.0187521	2.70347	0.0220598	2.62029	0.0160856	2.58307	0.0135396
602	3.01184	0.012418	2.88307	0.0097345	2.78687	0.0185003	2.69548	0.0218584	2.61287	0.0162015	2.57532	0.0136914
603	3.00049	0.0127214	2.87483	0.00924889	2.78165	0.0182018	2.69147	0.0217162	2.60943	0.0161028	2.57198	0.013883
604	2.99141	0.0129884	2.87032	0.0087707	2.78047	0.0178713	2.69188	0.0215163	2.61037	0.016173	2.5731	0.014162
605	2.98513	0.0137134	2.86819	0.00860823	2.78207	0.0175396	2.69594	0.0212567	2.61569	0.0164162	2.5784	0.0144317
606	2.98133	0.0139842	2.86933	0.00829392	2.78817	0.0172101	2.70359	0.0211956	2.62486	0.0166328	2.58777	0.0147263
607	2.97985	0.0142164	2.87339	0.00817103	2.79771	0.0169749	2.71569	0.0209942	2.6384	0.0167887	2.60175	0.0151278
608	2.98116	0.0146128	2.88073	0.00816514	2.80997	0.0168526	2.73152	0.0207963	2.65612	0.0171866	2.61975	0.015635
609	2.98573	0.0152348	2.89183	0.00826581	2.82718	0.016876	2.75148	0.0208696	2.67783	0.0174461	2.64226	0.016069
610	2.99381	0.0157361	2.90667	0.00837256	2.8482	0.0165656	2.77578	0.0208654	2.70446	0.0178323	2.66923	0.016584
611	3.00569	0.0162217	2.92555	0.00873676	2.87316	0.016591	2.80401	0.0208585	2.73472	0.0182493	2.70034	0.0171609
612	3.02166	0.0166765	2.94839	0.00913768	2.90244	0.0166676	2.83661	0.0208166	2.76954	0.0189409	2.73574	0.0176644
613	3.04211	0.0172556	2.97582	0.00955381	2.93629	0.0166905	2.87406	0.0209261	2.80938	0.0194115	2.77587	0.0182319
614	3.06672	0.0179321	3.00711	0.0101141	2.97403	0.0167033	2.91501	0.0209859	2.85229	0.0199452	2.81937	0.018828
615	3.09565	0.0185817	3.04259	0.010728	3.01555	0.0167367	2.95983	0.0211714	2.89912	0.0205326	2.86665	0.0194036
616	3.12802	0.019279	3.08137	0.0113136	3.06107	0.016824	3.00784	0.0213775	2.94918	0.0211167	2.91743	0.0201436
617	3.16455	0.0199349	3.1243	0.0120292	3.1097	0.0169106	3.05939	0.0215262	3.0032	0.0216865	2.97156	0.0207041
618	3.20249	0.0204585	3.16873	0.0130587	3.16004	0.0172638	3.11306	0.021732	3.0584	0.0225476	3.02739	0.0214786
619	3.24349	0.0215893	3.21534	0.0138804	3.21299	0.0173386	3.16844	0.0219092	3.11603	0.0231159	3.08558	0.0221788
620	3.28593	0.0226323	3.26369	0.0147269	3.26584	0.0173236	3.22523	0.0219879	3.17467	0.0235027	3.14536	0.0231296
621	3.32881	0.0239267	3.31118	0.0154405	3.31991	0.0174704	3.28162	0.0219866	3.23249	0.0233101	3.20525	0.023615
622	3.36387	0.0248122	3.35204	0.0161767	3.36524	0.0175774	3.32989	0.0223802	3.28224	0.0242202	3.25479	0.0231515
623	3.39237	0.025593	3.38556	0.0168753	3.40245	0.0183424	3.37013	0.0226088	3.32635	0.0268138	3.2966	0.0234966
624	3.42608	0.0255335	3.42411	0.0177887	3.44562	0.0187298	3.4155	0.022565	3.37459	0.0267742	3.3445	0.024877
625	3.46076	0.0245162	3.46369	0.0179533	3.49178	0.0187237	3.46269	0.0231313	3.42438	0.0268398	3.39641	0.0257744
626	3.49344	0.0242893	3.50065	0.0186959	3.53666	0.0189072	3.50951	0.0236128	3.47189	0.0275345	3.4468	0.02647
627	3.52199	0.025875	3.53329	0.0196085	3.57461	0.0190949	3.55119	0.0238112	3.5149	0.0282093	3.49161	0.0272185
628	3.54568	0.0272088	3.56263	0.0203032	3.60791	0.0190996	3.58841	0.0237469	3.55548	0.0282428	3.53344	0.027295
629	3.56279	0.0282769	3.58506	0.0209311	3.63394	0.0194067	3.61826	0.0237254	3.58834	0.0283477	3.56798	0.0275906
630	3.57124	0.0286577	3.59827	0.0216612	3.65133	0.0196983	3.6389	0.0237546	3.61205	0.0287568	3.59399	0.0279968
631	3.56972	0.0291814	3.60094	0.0219842	3.65896	0.0195977	3.64887	0.0238976	3.62549	0.0289842	3.60912	0.0278321
632	3.55799	0.0293976	3.59262	0.0220932	3.65363	0.0197081	3.64724	0.0237469	3.62701	0.0292236	3.61293	0.0279691
633	3.53438	0.0296239	3.57208	0.0222959	3.63656	0.0198137	3.63288	0.0237387	3.61574	0.0292035	3.60443	0.0280175
634	3.49885	0.029837	3.53926	0.0224107	3.60637	0.0197394	3.60553	0.0235117	3.59166	0.0288483	3.58327	0.0279879
635	3.44895	0.0296882	3.4919	0.0222864	3.56129	0.0197316	3.56328	0.0232904	3.55276	0.028671	3.5472	0.0278252
636	3.38565	0.0298557	3.43007	0.0219685	3.50136	0.0195938	3.50582	0.0230297	3.49849	0.0281547	3.49617	0.0271652
637	3.30908	0.0296523	3.35534	0.0216635	3.42711	0.019463	3.43489	0.0226719	3.43013	0.0276972	3.43119	0.0266717
638	3.21642	0.0293451	3.26385	0.021019	3.33658	0.0192985	3.34613	0.0222908	3.34489	0.0269123	3.34914	0.0260993
639	3.10949	0.0289413	3.15721	0.0204342	3.23036	0.0188618	3.24197	0.0214644	3.24348	0.0255583	3.25149	0.0253321
640	2.99218	0.0287257	3.04039	0.0195936	3.11246	0.0185189	3.12608	0.0210985	3.12979	0.0244624	3.14149	0.024297
641	2.87466	0.0283191	2.92239	0.018636	2.99329	0.0180706	3.00887	0.0202748	3.01448	0.0235459	3.02905	0.0230349
642	2.74597	0.0280092	2.79333	0.0178297	2.86233	0.0177956	2.87919	0.0197285	2.88715	0.0228145	2.90352	0.0219029
643	2.61771	0.02698	2.66414	0.0166088	2.73152	0.0173988	2.74913	0.0189569	2.75938	0.0217661	2.7775	0.0209781
644	2.48511	0.0254779	2.53009	0.0155796	2.59595	0.0167555	2.61397	0.0184372	2.62567	0.0206399	2.64589	0.020146
645	2.35138	0.0242586	2.39452	0.0144127	2.45814	0.0162245	2.47644	0.0178631	2.48864	0.0194322	2.51111	0.019036
646	2.21215	0.0235335	2.25339	0.0130783	2.31442	0.0155155	2.33282	0.0172117	2.34568	0.0181911	2.37042	0.0179625
647	2.07204	0.023001	2.11094	0.0121065	2.16902	0.0152384	2.18721	0.0163151	2.20052	0.0170485	2.2265	0.0166604
648	1.9323	0.0222122	1.969	0.0107932	2.0233	0.0144899	2.04178	0.015658	2.05569	0.0157199	2.08231	0.015475
649	1.79537	0.0215147	1.82963	0.00967174	1.88054	0.0138805	1.89849	0.0147502	1.91227	0.014529	1.93984	0.0143547
650	1.66334	0.0205569	1.69497	0.0085142	1.7424	0.0133553	1.75982	0.0139988	1.77337	0.0134045	1.8015	0.0131933
651	1.53685	0.0198465	1.56545	0.00728947	1.61	0.012982	1.62639	0.0133754	1.63959	0.0122433	1.66803	0.0121593
652	1.41822	0.0189356	1.44467	0.00625347	1.48583	0.0123965	1.50122	0.0128744	1.51395	0.0112873	1.54238	0.011166
653	1.30563	0.0182086	1.32919	0.00528068	1.36698	0.0117734	1.38145	0.0121856	1.39363	0.0102598	1.42185	0.0102752
654	1.20041	0.0174043	1.22119	0.00422361	1.25637	0.0112286	1.26966	0.0114664	1.28121	0.00947144	1.30917	0.00946985
655	1.10265	0.01665	1.12119	0.00348551	1.1533	0.0108578	1.16574	0.0109131	1.17664	0.00844627	1.20395	0.00861537
656	1.01288	0.0160447	1.02861	0.00279412	1.05833	0.0104839	1.06971	0.0103929	1.0801	0.00777271	1.10683	0.00795921
657	0.929109	0.0151792	0.946012	0.00384494	0.970385	0.00986696	0.980386	0.0105183	0.989858	0.0064831	1.01527	0.00730645
658	0.855668	0.0147421	0.868924	0.00291216	0.892688	0.00954291	0.901543	0.0095102	0.910208	0.00644467	0.936221	0.00676161
659	0.786016	0.014293	0.797295	0.00276628	0.818962	0.00914059	0.826917	0.00909232	0.835052	0.0058287	0.860404	0.00624804
660	0.723416	0.0138923	0.73277	0.00274074	0.752744	0.00886692	0.759978	0.00868434	0.767433	0.00534255	0.792187	0.00589763
661	0.666021	0.0135676	0.673672	0.00283916	0.691826	0.00863761	0.698382	0.00835857	0.705261	0.00489134	0.729409	0.00543778
662	0.613799	0.0133366	0.619721	0.00305444	0.636093	0.00852762	0.642065	0.00813009	0.648476	0.00452325	0.672196	0.00517993
663	0.566992	0.0130692	0.571474	0.00331263	0.58661	0.00827115	0.591906	0.00789479	0.597777	0.00419111	0.621051	0.00495973
664	0.524457	0.0127579	0.527764	0.00351819	0.541695	0.00795564	0.546342	0.00763619	0.551795	0.00390561	0.57463	0.0046884
665	0.486574	0.0125677	0.48854	0.00376363	0.501438	0.00784129	0.505451	0.00740105	0.510523	0.00361383	0.533087	0.00452581
666	0.452045	0.012368	0.453047	0.00400565	0.464933	0.00771145	0.468434	0.00717884	0.473065	0.00342638	0.495157	0.00436118
667	0.421455	0.0122658	0.421517	0.00421078	0.432556	0.00759266	0.435629	0.00699338	0.44	0.00323546	0.461592	0.00427866
668	0.392708	0.0120794	0.391971	0.00448262	0.401891	0.00744722	0.405268	0.00724625	0.409272	0.00267375	0.429627	0.00431733
669	0.368236	0.0119018	0.366032	0.00471042	0.375946	0.00731633	0.378238	0.00671105	0.382111	0.00299227	0.403026	0.00409575
670	0.345548	0.0120582	0.34266	0.00478356	0.351526	0.00733983	0.353942	0.00664949	0.357555	0.00274347	0.377784	0.00407825
671	0.326506	0.0120083	0.322947	0.00489997	0.331396	0.00715989	0.333293	0.00647886	0.33654	0.00275624	0.356686	0.00398111
672	0.308902	0.0118843	0.304732	0.00505686	0.31263	0.00720631	0.314221	0.00644121	0.317131	0.00262207	0.337105	0.00388444
673	0.292923	0.0117266	0.288191	0.00520237	0.295631	0.00699963	0.296873	0.00630579	0.299813	0.00256979	0.319408	0.00390861
674	0.278904	0.0116649	0.273942	0.0051989	0.280878	0.00696805	0.281899	0.00618937	0.284584	0.00248406	0.303806	0.00385495
675	0.266586	0.0116744	0.26091	0.00531514	0.267566	0.00683433	0.268381	0.00621702	0.27074	0.00242002	0.289876	0.00372493
676	0.255341	0.0116765	0.249397	0.00530395	0.255546	0.00692006	0.256227	0.00613873	0.258407	0.00234977	0.277229	0.00382099
677	0.245388	0.0116214	0.239179	0.0054405	0.245127	0.00690966	0.245624	0.00598438	0.247522	0.00233348	0.266341	0.00375032
678	0.236624	0.011581	0.229884	0.00545027	0.235682	0.00672386	0.23589	0.0060558	0.237754	0.00231748	0.256284	0.00368433
679	0.228546	0.011641	0.221617	0.00546966	0.227245	0.00671023	0.227119	0.00592652	0.228861	0.00234166	0.247216	0.00365458
680	0.221545	0.0116338	0.214296	0.00549822	0.219589	0.00662421	0.219501	0.00581321	0.220889	0.00228362	0.239133	0.00359421
681	0.215228	0.0115448	0.207853	0.00555097	0.212902	0.00661922	0.212742	0.00596275	0.214181	0.00225248	0.232102	0.00355521
682	0.209569	0.0115282	0.202003	0.00554034	0.2067	0.00661038	0.206666	0.00585849	0.207939	0.00219084	0.225712	0.00355496
683	0.204518	0.0116112	0.196677	0.00555678	0.201288	0.00655962	0.201191	0.00576738	0.202329	0.00220902	0.21997	0.00346941
684	0.20011	0.0114669	0.192092	0.00555983	0.1966	0.00649854	0.196153	0.00573538	0.197144	0.00230221	0.214724	0.0035283
685	0.196163	0.0115245	0.187931	0.00556436	0.19232	0.00647277	0.191671	0.00574348	0.192595	0.00213886	0.209988	0.00345058
686	0.192505	0.011458	0.184113	0.00548687	0.188265	0.00643403	0.187632	0.00574798	0.188547	0.00221609	0.205922	0.00345563
687	0.18923	0.01143	0.18086	0.00554559	0.184889	0.00642867	0.184086	0.00571747	0.185049	0.00213681	0.202283	0.00339496
688	0.186679	0.0114619	0.178114	0.00550993	0.182042	0.00638597	0.181177	0.00568369	0.181873	0.00219487	0.199059	0.00330217
689	0.184124	0.0115854	0.175277	0.00549649	0.179242	0.00638564	0.178451	0.00571486	0.179084	0.00214584	0.196181	0.00328206
690	0.18184	0.0115339	0.173002	0.0054406	0.176814	0.00633852	0.175843	0.00567829	0.176566	0.002164	0.193573	0.00332053
691	0.179819	0.0114206	0.170955	0.00544122	0.174922	0.00642284	0.173791	0.00565171	0.174327	0.00213507	0.191226	0.00326119
692	0.178172	0.0115696	0.169208	0.00539191	0.172751	0.00625661	0.171648	0.00558135	0.172169	0.00213768	0.189098	0.00328829
693	0.176543	0.0115079	0.167309	0.00543896	0.171133	0.00627923	0.17	0.00565311	0.170507	0.00214311	0.18719	0.00324353
694	0.175262	0.0115355	0.165884	0.00535951	0.169547	0.00620339	0.168454	0.00562586	0.168648	0.0021486	0.185516	0.00318259
695	0.174015	0.011491	0.164651	0.00538811	0.168252	0.00617205	0.166927	0.00559323	0.16721	0.00208844	0.18398	0.0032464
696	0.172909	0.011584	0.163496	0.00529553	0.167202	0.00620373	0.165626	0.00554378	0.165826	0.00203385	0.182505	0.0032193
697	0.17203	0.0116319	0.16246	0.0053021	0.165994	0.00613785	0.164503	0.00557368	0.164668	0.00212198	0.181235	0.00325393
698	0.171051	0.0115841	0.161534	0.00529848	0.164692	0.00614398	0.163323	0.00561493	0.163413	0.00217561	0.179868	0.00326262
699	0.170245	0.0116092	0.160544	0.00519028	0.163703	0.0061232	0.162368	0.005491	0.162245	0.0020838	0.17879	0.00320886
700	0.169815	0.0116989	0.159798	0.00520442	0.163162	0.00604322	0.161329	0.00544542	0.161258	0.00218096	0.177574	0.00321851
